# Supplementary material for: Dataset on multiregional variations of Bangla language (BD-Dialect)
Source: Data Brief. 2026 Mar 3;66:112654. doi: 10.1016/j.dib.2026.112654 (PMC12996979; doi:10.1016/j.dib.2026.112654)
Supplement: Supplementary file 1 [file mmc1.xlsx]

## Sheet: Figure 2 - Eng Word Frequencies
English Word	Frequency	Rank
Keep	55	1
Listen	52	2
Clean	48	3
Item	45	4
Curtain	43	5
Tree	42	6
Room	41	7
Food	40	8
Hold	38	9
Set	37	10
Sit	37	11
Money	36	12
Good	35	13
Doctor	34	14
Shop	33	15
Read	32	16
Basket	31	17
Fruit	30	18
Look	30	19
Face	29	20

## Sheet: Figure 3 - Average Lengths
Dialect	Avg Word Length	Avg Clause Length
Standard Bangla	5.2	4.1
Noakhali	5.49	10.1
Sylhet	5.5	10.53
Chittagong	5.92	12.55
Rajshahi	5.51	10.39
Mymensingh	5.37	11.25

## Sheet: Figure 4 - Unique Counts
Dialect	Unique Word Count	Unique Clause Count
Standard Bangla	920	930
Noakhali	890	946
Sylhet	906	946
Chittagong	903	947
Rajshahi	907	936
Mymensingh	899	941
